# Supplementary material for: Cyclodextrins and Their Polymers Affect the Lipid Membrane Permeability and Increase Levofloxacin’s Antibacterial Activity In Vitro
Source: Polymers (Basel). 2022 Oct 22;14(21):4476. doi: 10.3390/polym14214476 (PMC9654586; doi:10.3390/polym14214476)
Supplement: Supplementary file 1 [file polymers-14-04476-s001.zip]

Archive with 1 entries (1 files):
- polymers-1922048-supplementary.pdf
